# Supplementary material for: Establishment of Novel Neuroendocrine Carcinoma Patient-Derived Xenograft Models for Receptor Peptide-Targeted Therapy
Source: Cancers (Basel). 2022 Apr 10;14(8):1910. doi: 10.3390/cancers14081910 (PMC9033026; doi:10.3390/cancers14081910)
Supplement: Supplementary file 1 [file cancers-14-01910-s001.zip]

Archive with 1 entries (1 files):
- cancers-1664107-supplementary.pdf
